# Supplementary material for: Long-Read Whole-Genome Sequencing as a Tool for Variant Detection in Inherited Retinal Dystrophies
Source: Int J Mol Sci. 2025 Apr 18;26(8):3825. doi: 10.3390/ijms26083825 (PMC12027592; doi:10.3390/ijms26083825)
Supplement: Supplementary file 1 [file ijms-26-03825-s001.zip]

Archive with 1 entries (1 files):
- ijms-3500701-supplementary/RodillaC_LR-WGS reviewed_Supplementary.xlsx
