# Supplementary material for: Long-Read Whole-Genome Sequencing as a Tool for Variant Detection in Inherited Retinal Dystrophies
Source: Int J Mol Sci. 2025 Apr 18;26(8):3825. doi: 10.3390/ijms26083825 (PMC12027592; doi:10.3390/ijms26083825)
Supplement: Supplementary file 1 [file ijms-26-03825-s001.zip › ijms-3500701-supplementary/RodillaC_LR-WGS reviewed_Supplementary.xlsx]

## Sheet: Table S1
Table S1. Demographic data, clinical findings, and prior molecular testing of index cases. The recorded onset of ophthalmological symptoms is detailed between brackets, if known. RP, retinitis pigmentosa; Yrs, years; FC, finger counting; RPE, retinal pigment epithelium; Custom, custom NGS panel; CES, clinical exome sequencing; WES, whole exome sequencing; aCGH, Array comparative genomic hybridiza…
Patients	Sex	Age	Family history	Age at initial symtom (years)	Initial clinical diagnosis	Loss of visual acuity	Best visual accuity (OD/OS)	Loss of visual field	Nystagmus	Nyctalopia	Photophobia	Dyschromatopsia	Photopsias	Fundus exploration	Extraocular symtoms	Previous tests
C001VX9	Female	40	Sporadic	8	Stargardt disease	Yes (8yrs)	0.1/0.1 (8yrs)	Yes (8yrs)	No	No	No	No	No	Bull's eye maculopathy with no pigment alterations	None	CES
C001VWB	Female	47	Sporadic	31	RP	Yes (31yrs)	Unknown	Yes (31yrs)	No	Yes (31yrs)	Yes (31yrs)	No	Yes	Unknown	None	CES
C001VWF	Male	51	Affected daughter	13	Stargardt disease	Yes (13yrs)	0.4/0.3 (14yrs)	Yes (13yrs)	No	Yes	No	No	No	Bronze macula surrounded by hypopigmented area	None	CES, WES
C001VXC	Male	39	Sporadic	Infancy	Retinal dystrophy	Yes	0.3/0.2	Yes	No	No	No	No	No	Macular brightness alteration	None	CES, aCGH
C001VXB	Male	43	Affected maternal grandmother	17	RP	No	0.9/1	Yes (24yrs)	No	Yes (17yrs)	No	No	No	Bone spicule pigmentary alterations	None	CES
C002312	Male	49	Sporadic	16	Syndromic RP	Yes	0.1/0.1	Yes (infancy)	No	Yes (infancy)	Yes	No	No	Retinal vessel caliber decrease, pigment alterations in osteoclast pattern, retinal pigment epithelium atrophy, normal maculas	Hearing loss, behavioral disorder, learning disabilities, delayed psychomotor development, hypotonia, pectus excavatum, brachycephaly, hypocalcemia, peculiar facies	CES, WES
C001VW9	Male	75	Sporadic	51	Best vitelliform macular dystrophy	Yes (51)	FC/0.2 (57yrs)	Yes	No	Yes (51yrs)	Yes	No	No	Hypofluorescent lesions in the macular area	None	CES
C002318	Female	65	Sporadic	35	Syndromic RP	Yes (35yrs)	0.3/0.3 (43yrs)	Yes (35yrs)	No	Yes (35yrs)	No	Yes	No	Bone spicules in the mid-periphery and dull macula	Hearing loss, optic neuritis	CES, WES
C00230Y	Male	64	Sporadic	26	Stargardt disease	Yes (26yrs)	0.1/0.1 (49yrs)	No	No	No	No	No	No	No foveolar reflex, RPE alterations in macular area	None	CES
C002319	Female	47	Mother and maternal aunt present night blindness and obesity	18	Syndromic RP	Yes (18yrs)	Unknown	Yes (21yrs)	No	Yes (18yrs)	No	No	No	Unknown	Obesity	CES, WES
C001VWL	Male	50	Affected father, sister and brother	Unknown	RP	No	Unknown	No	No	Yes (34yrs)	Yes	No	No	Unknown	None	CES
C002311	Female	53	Affected father	32	RP	Yes (36yrs)	Unknown	Yes (36yrs)	No	Yes	Yes	Yes (30yrs)	No	Unknown	None	CES
C001VWR	Male	21	Sporadic	3	Syndromic RP	Yes (3yrs)	Unknown	Yes (4yrs)	No	Yes (5yrs)	Yes	Yes	No	Pigment alterations in temporal region	Delayed psicomotor development, macrocephaly	WES
C00231B	Female	23	Sporadic	16	Syndromic RP	Yes	0.55/0.45 (2yrs)	No	No	No	No	No	No	Normal	Agenesis of the corpus callosum, colpocephaly, mental disability, peculiar facies	CES, WES
C00231G	Male	43	Sporadic	14	Syndromic RP	Yes	0.35/0.2 (15yrs)	Yes	No	No	No	Yes	No	Papillae atrophy, thinning retinal vessels, bone spicule pigment alterations, absent foveal reflex	Congenital hearing loss	WES
C001VWE	Female	51	Sporadic	6	Stargardt disease	Yes (6yrs)	0.1/0.75 (41yrs)	Yes	No	No	No	No	No	Macular chorioretinal atrophy	None	CES
C001VWD	Male	68	Sporadic	56	Stargardt disease	No	1/0.7 (59yrs)	No	No	No	No	No	No	Fundus flavimaculatus	None	CES
C001VWH	Male	14	Two affected maternal aunts	1	Stargardt disease	Yes (1yrs)	0.8/0.6 (6yrs)	No	No	No	No	No	No	Pigment alterations	None	CES
C001VWI	Male	61	Affected mother. Consanguinity	5	RP	Yes (5yrs)	0.2/0.2 (50yrs)	Yes (5yrs)	No	Yes (5yrs)	No	No	No	Pallor papillae, attenuation of the vessels, diffuse retinal atrophy	None	CES, WES
C002315	Male	25	Sporadic	0	Syndromic RP	No	Unknown	Yes (6yrs)	No	Yes (6yrs)	No	No	No	Unknown	Hearing loss	CES, WES
C002316	Female	71	First degree affected cousin. Consanguinity	Unknown	Syndromic RP	Yes	0.4/FC (63yrs)	No	No	No	No	No	No	Macular atrophy, bone spicules in the periphery of the retina	Intellectual disability, dwarfism, syndactyly, skeletal alterations, peculiar facies	CES, WES
C001VWP	Female	78	Sporadic. Consanguinity	Unknown	Syndromic RP	Yes	Unknown	Yes (7yrs)	No	No	No	No	No	Unknown	Intellectual disability, hearing loss, peculiar facies	CES, WES
C00231A	Male	42	Sporadic	25	Syndromic RP	Yes (25yrs)	0.4/0.3 (30yrs)	Yes (25yrs)	No	Yes (25yrs)	Yes	No	No	Normal	Delayed psicomotor development,	CES, WES
C002314	Male		Sporadic	0	Syndromic RP	Yes (0yrs)	Unknown	Yes (0yrs)	Yes	No	No	No	No	Small and white papillae, normal macula	Myocardiopathy	CES, WES

## Sheet: Table S2
Table S2. Summary of the identified variants in the studied IRD cohort. Prev identified allele, Previously identified allele; LR-WGS allele, Long-Read Whole Genome Sequencing identified allele; Monoallelic P/LP, monoallelic case carrying a pathogenic/likely pathogenic variant in recessive genes; Monoallelic VUS, monoallelic case carrying a variant of uncertain significance in recessive genes; SV …
Patient	Initial Status	Prev identified allele 1	ACMG criteria allele 1	Prev identified allele 2	ACMG criteria allele 2	LR-WGS allele 1	ACMG criteria allele 1	LR-WGS allele 2	ACMG criteria allele 2	Final status	LR-WGS improvement
C001VX9	Characterized	ABCA4 NM_000350.3:c.3943C>T, p.Gln1315*	PVS1, PS4, PM2	ABCA4 NM_000350.3:c.5395A>G, p.Asn1799Asp	PM1, PM2, PP3	ABCA4 NM_000350.3:c.3943C>T, p.Gln1315*	PVS1, PS4, PM2	ABCA4 NM_000350.3:c.5395A>G, p.Asn1799Asp	PM1, PM2, PP3	Characterized	Variant confirmation
C001VWB	Characterized	HGSNAT NM_152419.3:c.234+1G>A	PVS1, PS3, PM2, PM3, PP5	HGSNAT NM_152419.3:c.1264C>T, p.Pro422Ser	PM2	HGSNAT NM_152419.3:c.234+1G>A	PVS1, PS3, PM2, PM3, PP5	HGSNAT NM_152419.3:c.1264C>T, p.Pro422Ser	PM2	Characterized	Variant confirmation
C001VWF	Characterized	ABCA4 NM_000350.3:c.5882G>A, p.Gly1961Glu	PS3, PM2, PP3, PP5	ABCA4 NM_000350.3:c.4539+1964G>T	PM2, PM3, PP3	ABCA4 NM_000350.3:c.5882G>A, p.Gly1961Glu	PS3, PM2, PP3, PP5	ABCA4 NM_000350.3:c.4539+1964G>T	PM2, PM3, PP3	Characterized	Variant confirmation
C001VXC	Characterized	KCNV2 NM_133497.4:c.550G>A; p.Glu184Lys	PM2, PP3	KCNV2 NM_133497.4:c.1357-4717_*1250del (chr9:2724729-2730977del)	2D	KCNV2 NM_133497.4:c.550G>A; p.Glu184Lys	PM2, PP3	KCNV2 NM_133497.4:c.1357-5153_*898del (NC_000009.12:g.2724293_2730625del)	2D	Characterized	Variant confirmation and SV definition
C001VXB	Characterized	EYS NM_001142800:c.4103dup; p.Ser1369Ilefs*18	PVS1, PM2	EYS NC_000006.12:g.(64626376_64813368)_(64997811_65057603)del	1A, 2B, 2E, 3A	EYS NM_001142800:c.4103dup; p.Ser1369Ilefs*18	PVS1, PM2	EYS NM_001142800.2:c.2137+1990_3443+74729del (NC_000006.12:g.64738649_65055624del)	1A, 2B, 2E, 3A, 4O	Characterized	Variant confirmation and SV definition
C001VW9	Monoallelic P/LP	BEST1 NM_004183.4:c.302C>G, p.Pro101Arg	PM1, PM2, PM5			BEST1 NM_004183.4:c.302C>G, p.Pro101Arg	PM1, PM2, PM5			Monoallelic P/LP	Variant confirmation
		ABCA4 NM_000350.3:c.3386G>T, p.Arg1129Leu	PM2, PM3, PP3, PP5			ABCA4 NM_000350.3:c.3386G>T, p.Arg1129Leu	PM2, PM3, PP3, PP5
C001VWL	Monoallelic VUS	ABCA4 NM_000350.3:c.4313C>A; p.Pro1438Gln	PM2, PP3			ABCA4 NM_000350.3:c.4313C>A; p.Pro1438Gln	PM2, PP3			Monoallelic VUS	Variant confirmation
C002319	Monoallelic VUS	ADGRV1 NM_032119.4:c.[137C>T;509C>G], p.[Thr46Ile;Thr170Ser] *1	PM2			ADGRV1 NM_032119.4:c.137C>T, p.Thr46Ile + c.509C>G, p.Thr170Ser	PM2			Monoallelic VUS	Variant confirmation
C00230Y	Monoallelic VUS	IMPG2 NM_016247.4:c.1300C>T, p.Pro434Ser	BP4			IMPG2 NM_016247.4:c.1300C>T, p.Pro434Ser	BP4			Monoallelic VUS	Variant confirmation
C002311	Monoallelic VUS	PROM1 NM_006017.3:c.557G>A; p.Arg186Gln *2	BP4, PM2			PROM1 NM_006017.3:c.557G>A; p.Arg186Gln	BP4, PM2			Monoallelic VUS	Variant confirmation
C001VWR	Monoallelic VUS	TMEM216 NM_001173990.3:c.289T>A; p.Phe97Ile	NA			TMEM216 NM_001173990.3:c.289T>A; p.Phe97Ile	NA			Monoallelic VUS	Variant confirmation
C00231B	Monoallelic VUS	USH2A NM_206933.4:c.4070C>T; p.Thr1357Met	NA			USH2A NM_206933.4:c.4070C>T; p.Thr1357Met	NA			Monoallelic VUS	Variant confirmation
C002318	Monoallelic VUS	USH2A NM_206933.4:c.5666A>G, p.Asp1889Gly	PM2, PP3			USH2A NM_206933.4:c.5666A>G, p.Asp1889Gly	PM2, PP3			Monoallelic VUS	Variant confirmation
C002312	Non-informative	ARHGEF16 NM_014448.4:c.600dup, p.Arg201Glufs*31 *3	PM2			ARHGEF16 NM_014448.4:c.600dup, p.Arg201Glufs*31	PM2			Characterized	Variant confirmation and molecular cause identification
						CFAP20 NM_013242.3:c.257A>G; p.Tyr86Cys	PM2	CFAP20 NM_013242.3:c.277-207_*57060del (NC_000016.10:g.58056967_58115666del)	1A, 2B, 2D, 3A
C00231G	Non-informative					MYO7A NM_000260.3:c.1657C>T; p.His533Tyr	PM2, PP3	MYO7A. NM_000260.3:c.5945-60_*10804del (NC_000011.10:g.77208637_77225500del)	1A, 2B, 2D, 3A	Monoallelic VUS	Molecular cause identification
C001VWE	Non-informative					NC_000001.11:g.234938603_234938623del	1B, 2F, 3A			Non-informative	Non-IRD related SV identification
						NC_000001.11:g.234938603_234938604ins[NC_000001.11:g.80939204_80945272inv]
						NC_000023.11:g.25283297ins[NC_000023.11:g.(109682715_110084362)dup(;)(110103368_110106143)dup(;)(109615463_109677649)dup(;)(25283298_25283408)dup(;)(25293248_25666268)dup]
C001VWD	Non-informative									Non-informative	-
C001VWH	Non-informative									Non-informative	-
C001VWI	Non-informative									Non-informative	-
C002315	Non-informative									Non-informative
C002316	Non-informative									Non-informative	-
C001VWP	Non-informative									Non-informative	-
C00231A	SV uncertain significance	NC_000016.10:(14672749-14833720)_(16223616-17101769)dup	1A, 2A, 2H, 2K, 2L, 3A 4N			NC_000016.10:g.(14890000-14895000)_(15030000-15045000)dup	1A, 2A, 2H, 2K, 2L, 3A 4N			SV uncertain significance	Variant confirmation
C002314	Monoallelic P/LP + SV uncertain significance	GNAT1 NM_144499.3:c.73A>T; p.Lys25*	PVS1, PM2			GNAT1 NM_144499.3:c.73A>T; p.Lys25*	PVS1, PM2			Monoallelic P/LP + SV uncertain significance	Variant confirmation and SV definition
		NC_000020.11:g.(51562857-51596513)_(52191788-52973055)dup	1A, 2H, 3A			NC_000020.11:g.51702740_52313530dup	1A, 2H, 2K, 2L, 3A
*1. Complex allele inherited from unaffected father
*2. Variant inherited from unaffected mother
*3. Variant prioritized, but no disease association established

## Sheet: Table S3
Table S3. Structural variation findings in studied patients and corresponding results from SV callers. SV calls are associated recorded for each individual SV that have similar genome coordinates. Genomic rearrangements are divided into the individual SVs that are contained within. Chr, chromosome; NA, not applicable. *SV calls that appear in more than one individual SV.
Chr	Start coordinate	End coordinate	Size (bp)	Variant type	Patient	Sniffles2	SVIM	Sniffles	CuteSV
1	80939204	80945272	6.068	Inversion	C001VWE	chr1:80939204_234938603inv	chr1:80939073-80945264del	chr1:80939073-80945264del	chr1:80939073-80945264del
1	234938603	234938604	1	Insertion	C001VWE	NA	NA	NA	NA
1	234938603	234938623	20	Deletion	C001VWE	chr1:80945272_234938623inv	NA	NA	NA
6	64738649	65055624	316.975	Deletion	C001VXB	chr6:64738649_65055624del	chr6:64738650_65055624del	chr6:64738650_65055624del	chr6:64738650-65055624del
9	2724293	2730625	6.332	Deletion	C001VXC	chr9:2724293_2730625del	chr9:2724291_2730625del; chr9:2724294_2730625del	chr9:2724291_2730625del	chr9:2724291_2730625del; chr9:2724294_2730625del
11	77208637	77225500	16.863	Deletion	C00231G	chr11:77208637_77225500del	chr11:77208635_77225502del; chr11:77208638_77225500del	chr11:77208635_77225502del	chr11:77208635_77225502del; chr11:77208638_77225500del
16	58056967	58115666	58.699	Deletion	C002312	chr16:58056967_58115666del	chr16:58056965_58115666del; chr16:58056967_58115666del	chr16:58056965_58115666del	chr16:58056965_58115666del; chr16:58056967_58115666del
16	14890000-14900000	15025000-15045000	~125,000-155,000	Duplication	C00231A	NA	NA	NA	NA
20	51702740	52313530	610.79	Duplication	C002314	chr20:51702740_52313530dup	chr20:51702740-52313515dup	chr20:51702740-52313531dup	NA
X	25283297	25283298	1	Insertion	C001VWE	NA	NA	NA	NA
X	25283298	25283408	110	Duplication	C001VWE	chrX:25283409_25293248del*	chrX:25283407_25293252del; chrX:25283410_25293249del*	chrX:25283410_25293249del*	chrX:25283409_25293253del; chrX:25283410_25293249del*
X	25293248	25666268	373.02	Duplication	C001VWE	chrX:25283409_25293248del*; chrX:25666268_109682715del*	chrX:25283410_25293249del*; chrX:25666269_109682716del*;	chrX:25283410_25293249del*; chrX:25666269_109682716del*	chrX:25283410_25293249del*; chrX:25666269_109682716del*;
X	109615463	109677649	62.186	Duplication	C001VWE	chrX:109615463_110106143dup*; chrX:110084362_110103368del*	chrX:109615463_110106144dup*	chrX:109615463_110106144dup*	chrX:109615463_110106144dup*
X	109682715	110084362	401.647	Duplication	C001VWE	chrX:25666268_109682715del*; chrX:110084362_110103368del*	chrX:25666269_109682716del*; chrX:110084362_110103369del*	chrX:25666269_109682716del*; chrX:110084362_110103369del*	chrX:25666269_109682716del*; chrX:110084362_110103369del*
X	110103368	110106143	2.775	Duplication	C001VWE	chrX:109615463_110106143dup*; chrX:110084362_110103368del*	chrX:110084362_110103369del*; chrX:109615463_110106144dup*	chrX:110084362_110103369del*; chrX:109615463_110106144dup*	chrX:110084362_110103369del*; chrX:109615463_110106144dup*
